# Supplementary material for: Chemotherapy-related adverse drug reaction and associated factors among adult cancer patient attending Jimma medical center oncology unit, Southwest Ethiopia
Source: PLoS One. 2025 May 16;20(5):e0321785. doi: 10.1371/journal.pone.0321785 (PMC12084033; doi:10.1371/journal.pone.0321785)
Supplement: S1 Data — (XLSX) [file pone.0321785.s001.xlsx]

## Sheet: Sheet1
age	Page	weight	height	BSA	sex	mathernity	income	mstatus	religion	Ecity	Education	occupation	sstatus	Alcohol	sdrugs1	sdrugs2	sdrugs3	ctype	cstage	cmorbidstatus	comorbiditys	tmodality	CTcycle	Ctagent	CTagents1	CTagent2	ctagent3	CTagent4	NCTagents	Concomitant	concomitantagent1	concomitantdrug2	concomitantdrug3	concomitantdrug4	concomitantdrug5	concomitantdrug6	ADRstatus	ADR1	CTcycleofADRs1	admission	admissionsite	Hospitalstay	LOHS	sequalea	CBC1	CBC2	CBC3	CBC4	CBC5
30	18-30	49.8	163	1.5	male	none	1000	married	muslim	Oromo	primary school	house wife	none	none	chat	coffee	tea	Gallbladder	IV	no	.	chemotherapy only	6	Gemcitabine	Gemcitabine	.	.	.	1	metoclorpramide,ondasetrone, dexamethasone and cimetidine	1	2	3	4	.	.	No
30	18-30	48.7	154	1.4	female	none	7000	married	muslim	Oromo	Illiterate	house wife	none	none	tea			Breast	I	no	.	chemotherapy and surgery	1	doxorubucin and cyclophosphamide	Doxorubicin	Cyclophosphamide	.	.	2	metoclorpramide,ondasetrone, dexamethasone and cimetidine	1	2	3	3	.	.	Yes	Nausea and vomiting	1	NO		NO		NO
61	>60	50.6	159	1.48	female	none	1000	married	muslim	Oromo	primary school	house wife	none	none	chat	tea		Nonhodgkins lymphoma	II	yes	RVI	chemotherapy only	3	doxorubucin,cyclophosphamide and vincistine	Doxorubicin	vincristine	Cyclophosphamide	.	3	metoclorpramide,ondasetrone, dexamethasone, cimetidine and 1J HAART	1	2	3	4	1J HAART	.	Yes	Mucositis	3	NO		NO		NO
40	31-40	54.5	166	1.56	male		10000	married	orthodox	kefa	primary school	farmer	none	drinker	tea			Nonhodgkins lymphoma	I	no	.	chemotherapy only	3	doxorubucin,cyclophosphamide and vincistine	Doxorubicin	Cyclophosphamide	vincristine	.	3	metoclorpramide,ondasetrone, dexamethasone and cimetidine	1	2	3	4	.	.	Yes	Loss of appetite	3	NO		NO		NO
18	18-30	50.1	176	1.56	male		3000	single	muslim	Oromo	secondary school	student	none	none	tea			Mediastinal lymphoma	I	no	.	chemotherapy only	4	doxorubucin,cyclophosphamide and vincistine	Doxorubicin	Cyclophosphamide	vincristine	.	3	metoclorpramide,ondasetrone, dexamethasone and cimetidine	1	2	3	4	.	.	Yes	Hair loss	4	NO		NO		NO
35	31-40	55.7	166	1.6	female	none	2000	married	orthodox	Oromo	primary school	house wife	none	none	coffee	tea		Breast	III	no	.	chemotherapy and surgery	5	doxorubucin and cyclophosphamide	Doxorubicin	Cyclophosphamide	.	.	2	metoclorpramide,ondasetrone, dexamethasone and cimetidine	1	2	3	4	.	.	Yes	Nausea and vomiting	5	NO		NO		NO
36	31-40	47.6	171	1.5	male		7000	married	muslim	Oromo	primary school	farmer	ex-smoker	none	chat	coffee	tea	Rectal	IV	no	.	chemotherapy only	5	Irinotecan and 5FU	Irinotecan	5FU	.	.	2	metoclorpramide,ondasetrone, dexamethasone and cimetidine	1	2	3	4	.	.	Yes	Constipation	5	NO		NO		NO
60	51-60	38	162	1.3	male		5000	married	muslim	Oromo	Illiterate	farmer	none	none	coffee	tea		Oropharyngal	II	no	.	chemotherapy and surgery	6	Carboplatin and 5FU	carboplatin	5FU	.	.	2	metoclorpramide,ondasetrone, dexamethasone and cimetidine	1	2	3	4	.	.	Yes	Loss of appetite	6	NO		NO		NO
62	>60	62.9	162	1.6	female	none	3000	married	orthodox	Amhara	secondary school	house wife	none	none	tea			Cervical	III	yes	RVI	chemotherapy and radiation	2	carboplatin	carboplatin	.	.	.	1	metoclorpramide,ondasetrone, dexamethasone, cimetidine and 1J HAART	1	2	3	4	1J HAART	.	Yes	Nausea and vomiting	2	NO		NO		NO
60	51-60	45	150	1.37	female	none	1000	widowed	orthodox	Oromo	Illiterate	farmer	none	none	coffee	tea		Cervical	III	no	.	chemotherapy and radiation	2	carboplatin	carboplatin	.	.	.	1	metoclorpramide,ondasetrone, dexamethasone and cimetidine	1	2	3	4	.	.	Yes	Diarrhea	3	NO		NO		NO
60	51-60	47.4	172	1.5	male		7000	married	protestant	Oromo	college and university	civil sevant	none	none	tea			ALL	Undefined	no	.	chemotherapy only	1	doxorubucin,cyclophosphamide and vincistine	Doxorubicin	Cyclophosphamide	vincristine	.	3	metoclorpramide,ondasetrone, dexamethasone and cimetidine	1	2	3	4	.	.	Yes	Hair loss	3	NO		NO		NO
45	40-50	58	167	1.64	male		8000	married	orthodox	Oromo	college and university	civil sevant	none	none	coffee	tea		Gastric	III	no	.	chemotherapy only	6	Cisplatin and capacitabine	cisplatin	capacitabin	.	.	2	metoclorpramide,ondasetrone, dexamethasone and cimetidine	1	2	3	4	.	.	Yes	Nausea and vomiting	6	NO		NO		NO
35	31-40	53	158	1.5	female	none	5000	married	muslim	Oromo	Illiterate	house wife	none	none	coffee			Breast	I	no	.	chemotherapy and surgery	2	doxorubucin and cyclophosphamide	Doxorubicin	Cyclophosphamide	.	.	2	metoclorpramide,ondasetrone, dexamethasone and cimetidine	1	2	3	4	.	.	Yes	Nausea and vomiting	2	NO		NO		NO
63	>60	62	170	1.7	female	none	1000	married	protestant	Oromo	college and university	house wife	none	drinker	coffee			Breast	III	yes	HTN	chemotherapy and surgery	4	doxorubucin and cyclophosphamide	Doxorubicin	Cyclophosphamide	.	.	2	metoclorpramide,ondasetrone, dexamethasone, cimetidine and Enalapril	1	2	3	4	Enalapril	.	Yes	Nausea and vomiting	4	NO		NO		NO
36	31-40	58	161	1.61	female	none	1500	married	muslim	Oromo	Illiterate	house wife	none	none	chat			Nonhodgkins lymphoma	Undefined	no	.	chemotherapy and surgery	1	doxorubucin,cyclophosphamide and vincistine	Doxorubicin	Cyclophosphamide	vincristine	.	3	metoclorpramide,ondasetrone, dexamethasone and cimetidine	1	2	3	4	.	.	Yes	Nausea and vomiting	1	NO		NO		NO
27	18-30	43.9	146	1.33	female	lactating	2000	married	muslim	Oromo	Illiterate	house wife	none	none	coffee			Breast	IV	no	.	chemotherapy only	1	doxorubucin and cyclophosphamide	Doxorubicin	Cyclophosphamide	.	.	2	metoclorpramide,ondasetrone, dexamethasone and cimetidine	1	2	4	4	.	.	Yes	Nausea and vomiting	1	NO		NO		NO
55	51-60	31.1	150	1.15	female	none	2000	married	muslim	Oromo	Illiterate	house wife	none	none	coffee			Esophageal	IV	no	.	chemotherapy only	2	Cisplatin 5FU and Capacitabine	cisplatin	5FU	capacitabin	.	3	metoclorpramide,ondasetrone, dexamethasone and cimetidine	1	2	3	4	.	.	Yes	Nausea and vomiting	2	NO		NO		NO
28	18-30	38.9	157	1.3	female	none	1000	widowed	muslim	Oromo	primary school	house wife	none	none	coffee	tea		Colorectal	I	no	.	chemotherapy and surgery	1	oxaliplatin and 5FU	Oxaliplatin	5FU	.	.	4	metoclorpramide,ondasetrone, dexamethasone and cimetidine	1	2	3	4	.	.	Yes	Nausea and vomiting	1	NO		NO		NO
65	>60	54.8	165	1.58	male		6000	married	orthodox	Amhara	college and university	civil sevant	ex-smoker	drinker	tea			CUP	III	no	.	chemotherapy only	2	carboplatin and paclitaxel	carpoblatin	Paclitaxel	.	.	2	metoclorpramide,ondasetrone, dexamethasone and cimetidine	1	2	3	4	.	.	Yes	Hair loss	2	NO		NO		NO
26	18-30	57.8	160	1.6	female	none	1000	married	protestant	dawuro	secondary school	civil sevant	none	none	coffee	tea		Nonhodgkins lymphoma	I	no	.	chemotherapy only	1	doxorubucin, cyclophosphamide, vincristine and prednisolone	Doxorubicin	Cyclophosphamide	vincristine	Prednisolone	4	metoclorpramide,ondasetrone, dexamethasone and cimetidine	1	2	3	4	.	.	Yes	Nausea and vomiting	1	NO		NO		NO
65	>60	64.6	174	1.7	female		1000	married	protestant	kefa	Illiterate	farmer	none	none	coffee			Nonhodgkins lymphoma	Undefined	yes	HTN	chemotherapy only	2	doxorubucin, cyclophosphamide, vincristine and prednisolone	Doxorubicin	Cyclophosphamide	vincristine	Prednisolone	4	metoclorpramide,ondasetrone, dexamethasone, cimetidine and HCT	1	2	3	4	HCT	.	Yes	Nausea and vomiting	2	NO		NO		NO
50	40-50	38.9	158	1.31	female	none	500	widowed	orthodox	kefa	Illiterate	farmer	none	none	tea			Breast	IV	no	.	chemotherapy only	1	doxorubucin and cyclophosphamide	Doxorubicin	Cyclophosphamide	.	.	2	metoclorpramide,ondasetrone, dexamethasone and cimetidine	1	2	3	4	.	.	Yes	Nausea and vomiting	1	NO		NO		NO
61	>60	48.3	156	1.4	female	none	1000	married	muslim	Oromo	Illiterate	house wife	none	none	coffee			Lung	IV	yes	HTN	chemotherapy only	5	cisplatin and paclitaxel	cisplatin	Paclitaxel	.	.	4	metoclorpramide,ondasetrone, dexamethasone and cimetidine	1	2	3	4	HCT	.	Yes	Nausea and vomiting	5	NO		NO		NO
28	18-30	57	155	1.5	male	none	3000	married	muslim	Silte	primary school	house wife	none	none	chat	coffee		SB adenocarcinoma	IV	no	.	chemotherapy only	4	oxaliplatin and 5FU	oxaliplatin	5FU	.	.	2	metoclorpramide,ondasetrone, dexamethasone and cimetidine	1	2	3	4	.	.	No
24	18-30	69	173	1.8	male		1500	married	protestant	Gurage	secondary school	farmer	none	none	coffee			Melanoma	II	no	.	chemotherapy only	2	decarbazine	dacarbazine	.	.	.	1	metoclorpramide,ondasetrone, dexamethasone and cimetidine	1	2	3	4	.	.	No
23	18-30	62.4	158	1.6	male		20000	married	muslim	Oromo	secondary school	businessmen	none	none	chat			Hodgkins lymphoma	Undefined	no	.	chemotherapy only	4	doxorubucin, vincristine, bleomycin and decarbazine	Doxorubicin	Bleomycin	dacarbazine	vincristine	4	metoclorpramide,ondasetrone, dexamethasone and cimetidine	1	2	3	4	.	.	Yes	Nausea and vomiting	4	NO		NO		NO
30	18-30	50	164	1.5	male		15000	married	orthodox	kefa	college and university	businessmen	none	ex-drinker	coffee			Nasopharyngeal	Undefined	no	.	chemotherapy and radiation	2	carboplatin	Carboplatin	.	.	.	4	metoclorpramide,ondasetrone, dexamethasone and cimetidine	1	2	3	4	.	.	Yes	Nausea and vomiting	3	NO		NO		NO
25	18-30	41.1	164	1.36	male		2000	married	muslim	Oromo	Illiterate	farmer	none	none	coffee			Nasopharyngeal	Undefined	no	.	chemotherapy and radiation	4	Cisplatin	cisplatin	.	.	.	3	metoclorpramide,ondasetrone, cimetidine and hydrocortisone	2	3	4	.	Hydrocortisone	.	Yes	Nausea and vomiting	4	NO		NO		NO
23	18-30	36	170	1.4	male		1500	married	muslim	Oromo	Illiterate	farmer	none	none	coffee			Larygeal SCC	Undefined	no	.	chemotherapy and surgery	3	cisplatin and paclitaxel	cisplatin	Paclitaxel	.	.	2	metoclorpramide,ondasetrone, cimetidine and hydrocortisone	2	3	4	.	Hydrocortisone	.	Yes	Nausea and vomiting	3	NO		NO		NO
23	18-30	53	165	1.55	male	none	1000	married	muslim	Oromo	primary school	house wife	none	none	coffee			Breast	II	no	.	chemotherapy only	6	doxorubucin and cyclophosphamide	Doxorubicin	Cyclophosphamide	.	.	2	metoclorpramide,ondasetrone, dexamethasone and cimetidine	1	2	3	4	.	.	No
61	>60	62.8	153	1.63	female	none	1000	widowed	orthodox	kefa	Illiterate	house wife	none	drinker	coffee	tea		Cervical	III	no	.	chemotherapy only	2	carboplatin	carboplatin	.	.	.	3	metoclorpramide,ondasetrone, dexamethasone and cimetidine	1	2	3	4	.	.	Yes	Diarrhea	3	NO		NO		NO
37	31-40	57	157	1.58	female	none	6000	married	protestant	Oromo	college and university	civil sevant	none	none	coffee	tea		Breast	II	no	.	chemotherapy only	1	doxorubucin and cyclophosphamide	Doxorubicin	Cyclophosphamide	.	.	2	metoclorpramide,ondasetrone, dexamethasone and cimetidine	1	2	3	4	.	.	Yes	Nausea and vomiting	2	NO		NO		NO
68	>60	59.4	150	1.57	female	none	15000	married	orthodox	Amhara	Illiterate	house wife	none	none	No			Hodgkins lymphoma	II	no	.	chemotherapy only	6	Doxorubucin,Vincristine and decarbazine	Doxorubicin	vincristine	dacarbazine	.	3	metoclorpramide,ondasetrone, dexamethasone and cimetidine	1	2	3	4	.	.	Yes	Hair loss	6	NO		NO		NO
30	18-30	40	147	1.27	female	none	9000	married	muslim	Oromo	Illiterate	house wife	none	none	coffee	tea		maxillaadenoidcystic	Undefined	no	.	chemotherapy only	5	Carboplatin and 5FU	carboplatin	5FU	.	.	4	metoclorpramide,ondasetrone, dexamethasone and cimetidine	1	2	3	4	.	.	Yes	Nausea and vomiting	6	NO		NO		NO
23	18-30	48.5	173	1.5	male		4609	single	protestant	kefa	college and university	civil sevant	none	none	coffee	tea		Gastric	I	no	.	chemotherapy and surgery	4	Carboplatin and 5FU	carboplatin	5FU	.	.	4	metoclorpramide,ondasetrone, dexamethasone and cimetidine	1	2	3	4	.	.	Yes	Nausea and vomiting	4	NO		NO		NO
37	31-40	46.3	162	1.44	female	none	1900	married	orthodox	Konta	secondary school	civil sevant	none	none	coffee	tea		Ovarian	I	no	.	chemotherapy only	3	cisplatin and paclitaxel	cisplatin	Paclitaxel	.	.	2	metoclorpramide,ondasetrone, dexamethasone and cimetidine	1	2	3	4	.	.	Yes	Nausea and vomiting	3	NO		NO		NO
62	>60	68.8	175	1.8	female		1000	married	protestant	sheka	Illiterate	farmer	none	none	No			Nonhodgkins lymphoma	II	no	.	chemotherapy only	3	doxorubucin, cyclophosphamide, vincristine and prednisolone	Doxorubicin	Cyclophosphamide	vincristine	prednisolone	4	metoclorpramide,ondasetrone, dexamethasone and cimetidine	1	2	3	4	.	.	Yes	Hair loss	4	NO		NO		NO
60	51-60	65.2	170	1.73	male		500	married	protestant	dawuro	Illiterate	farmer	none	none	coffee	tea		Nonhodgkins lymphoma	II	no	.	chemotherapy only	1	doxorubucin,cyclophosphamide and vincistine	Doxorubicin	vincristine	Cyclophosphamide	.	3	metoclorpramide,ondasetrone, dexamethasone and cimetidine	1	2	3	4	.	.	Yes	Nausea and vomiting	2	NO		NO		NO
43	40-50	58.9	164	1.64	female	none	1000	married	protestant	Oromo	primary school	house wife	none	none	coffee			Breast	IV	no	.	chemotherapy only	6	doxorubucin and cyclophosphamide	Doxorubicin	Cyclophosphamide	.	.	2	metoclorpramide,ondasetrone, dexamethasone and cimetidine	1	2	3	4	.	.	Yes	Hair loss	6	NO		NO		NO
65	>60	77	173	1.9	female		5000	married	muslim	Amhara	secondary school	businessmen	none	none	coffee			Rectal	IV	yes	DM +HTN	chemotherapy and surgery	5	Irinotecan and 5FU	Irinotecan	5FU	.	.	4	metoclorpramide,ondasetrone, dexamethasone, cimetidine, Metformin and Enalapril	1	2	4	4	Metformin	Enalapril	Yes	Diarrhea	5	NO		Yes	8	NO
70	>60	58	163	1.6	female	none	1000	married	muslim	Amhara	primary school	house wife	none	none	coffee			Gastric	Undefined	no	.	chemotherapy and surgery	4	Cisplatin and 5FU	cisplatin	5FU	.	.	3	metoclorpramide,ondasetrone, dexamethasone and cimetidine	1	2	3	4	.	.	Yes	Nausea and vomiting	4	NO		NO		NO
22	18-30	54	150	1.5	male	none	6600	married	orthodox	Amhara	college and university	civil sevant	none	none	coffee			GTN	Undefined	no	.	chemotherapy only	4	Methotrexate	Methotrexate	.	.	.	1	metoclorpramide,ondasetrone, dexamethasone, cimetidine and folinic acid	1	2	3	4	Folinic acid	.	No
20	18-30	49.4	144	1.2	male	none	700	married	muslim	Oromo	primary school	house wife	none	none	coffee			Ovarian	IV	no	.	chemotherapy only	6	carboplatin and paclitaxel	carboplatin	Paclitaxel	.	.	2	metoclorpramide,ondasetrone, dexamethasone, cimetidine and hydrocortisone	1	2	3	4	Hydrocortisone	.	No
64	>60	57	155	1.57	female	none	1500	married	orthodox	Eritrea	primary school	house wife	none	none	coffee	tea		Cervical	IV	no	.	chemotherapy and radiation	5	carboplatin	carboplatin	.	.	.	1	metoclorpramide,ondasetrone, dexamethasone and cimetidine	1	2	3	4	.	.	Yes	Nausea and vomiting	5	NO		NO		NO
57	51-60	109	167	2.2	female	none	3000	married	muslim	Oromo	secondary school	house wife	none	none	chat	coffee		Breast	II	yes	HTN	chemotherapy and surgery	5	Paclitaxel	Paclitaxel	.	.	.	1	metoclorpramide,ondasetrone, dexamethasone and cimetidine	1	2	3	4	.	.	Yes	Hair loss	5	NO		NO		NO
38	31-40	60	158	1.6	female	none	40000	married	orthodox	kefa	secondary school	businessmen	none	none	coffee			Breast	II	no	.	chemotherapy and radiation	5	Paclitaxel	Paclitaxel	.	.	.	1	metoclorpramide,ondasetrone, dexamethasone and cimetidine	1	2	3	4	.	.	Yes	Hair loss	5	NO		NO		NO
40	31-40	68.4	155	1.71	female	none	500	married	muslim	Oromo	secondary school	house wife	none	none	coffee	tea		Breast	IV	no	.	chemotherapy only	3	doxorubucin and cyclophosphamide	Doxorubicin	Cyclophosphamide	.	.	4	metoclorpramide,ondasetrone, dexamethasone and cimetidine	1	2	3	4	.	.	Yes	Nausea and vomiting	3	NO		NO		NO
45	40-50	60	154	1.6	female	none	500	married	protestant	Oromo	secondary school	house wife	none	none	coffee			Breast	IV	no	.	chemotherapy only	5	doxorubucin and cyclophosphamide	Doxorubicin	Cyclophosphamide	.	.	2	metoclorpramide,ondasetrone, dexamethasone and cimetidine	1	2	3	4	.	.	Yes	Nausea and vomiting	5	NO		NO		NO
32	31-40	68.2	140	1.63	female	lactating	10000	married	orthodox	Amhara	college and university	businessmen	none	none	coffee	tea		Breast	IV	no	.	chemotherapy only	4	doxorubucin and cyclophosphamide	Doxorubicin	Cyclophosphamide	.	.	2	metoclorpramide,ondasetrone, dexamethasone and cimetidine	1	2	3	4	.	.	Yes	Nausea and vomiting	4	NO		NO		NO
36	31-40	55	175	1.6	male		2000	married	muslim	Amhara	primary school	farmer	none	none	coffee	tea		Sarcoma	IV	no	.	chemotherapy only	5	doxorubucin,cyclophosphamide and vincistine	Doxorubicin	Cyclophosphamide	vincristine	.	3	metoclorpramide,ondasetrone, dexamethasone and cimetidine	1	2	3	4	.	.	Yes	Nausea and vomiting	5	NO		NO		NO
30	18-30	57.5	159	1.56	female	none	5000	married	muslim	Oromo	secondary school	civil sevant	none	none	coffee			Cervical	II	no	.	chemotherapy and radiation	2	carboplatin	carboplatin	.	.	.	3	metoclorpramide,ondasetrone, dexamethasone and cimetidine	1	2	3	4	.	.	Yes	Nausea and vomiting	2	NO		NO		NO
65	>60	52.2	162	1.53	female	none	500	married	orthodox	Oromo	primary school	civil sevant	none	none	tea			Cervical	II	no	.	chemotherapy and radiation	2	carboplatin	carboplatin	.	.	.	3	metoclorpramide,ondasetrone, dexamethasone and cimetidine	1	2	3	4	.	.	Yes	Nausea and vomiting	2	NO		NO		NO
55	51-60	62.5	162	1.6	female	none	1000	married	orthodox	Oromo	primary school	house wife	none	none	coffee	tea		Colonic	II	no	.	chemotherapy and surgery	1	oxaliplatin and 5FU	oxaliplatin	5FU	.	.	2	metoclorpramide,ondasetrone, dexamethasone and cimetidine	1	2	3	4	.	.	Yes	Diarrhea	2	NO		NO		NO
50	40-50	54.8	161	1.56	female	none	500	married	muslim	Oromo	Illiterate	house wife	none	none	chat	coffee	tea	Cervical	III	no	.	chemotherapy and radiation	1	carboplatin	carboplatin	.	.	.	1	metoclorpramide,ondasetrone, dexamethasone and cimetidine	1	2	3	4	.	.	Yes	Nausea and vomiting	2	NO		NO		NO
40	31-40	59.2	165	1.6	male		1000	married	muslim	Oromo	Illiterate	farmer	none	none	coffee			Tongue	Undefined	no	.	chemotherapy and radiation	2	carboplatin	carboplatin	.	.	.	4	metoclorpramide,ondasetrone, dexamethasone and cimetidine	1	2	3	4	.	.	Yes	Diarrhea	2	NO		NO		NO
30	18-30	54.8	164	1.57	female	none	1000	married	protestant	Kembata	primary school	farmer	none	none	coffee	tea		Breast	III	no	.	chemotherapy and surgery	1	doxorubucin and cyclophosphamide	Doxorubicin	Cyclophosphamide	.	.	2	metoclorpramide,ondasetrone, dexamethasone and cimetidine	1	2	3	4	.	.	Yes	Nausea and vomiting	2	NO		NO		NO
49	40-50	36.7	155	1.26	female	none	1000	married	muslim	Oromo	Illiterate	house wife	none	none	tea			Esophageal	III	no	.	chemotherapy and surgery	1	Cisplatin and capacitabine	cisplatin	capacitabine	.	.	2	metoclorpramide,ondasetrone, dexamethasone and cimetidine	1	2	3	4	.	.	Yes	Nausea and vomiting	2	NO		NO		NO
69	>60	53.3	170	1.59	male		500	married	protestant	Konta	primary school	civil sevant	none	drinker	coffee			Gastric	IV	no	.	chemotherapy only	1	Cisplatin and capacitabine	cisplatin	capacitabine	.	.	2	metoclorpramide,ondasetrone, dexamethasone and cimetidine	1	2	3	4	.	.	Yes	Nausea and vomiting	2	NO		NO		NO
35	31-40	53.6	170	1.5	female	none	500	married	muslim	Oromo	Illiterate	house wife	none	none	coffee			Breast	III	no	.	chemotherapy and surgery	6	Paclitaxel	Paclitaxel	.	.	.	4	metoclorpramide,ondasetrone, dexamethasone and cimetidine	1	2	3	4	.	.	Yes	Hair loss	8	NO		NO		NO
22	18-30	44.6	152	1.37	female	lactating	1000	married	muslim	Oromo	Illiterate	house wife	none	none	coffee	tea		Breast	III	no	.	chemotherapy and surgery	4	doxorubucin and cyclophosphamide	Doxorubicin	Cyclophosphamide	.	.	4	metoclorpramide,ondasetrone, dexamethasone and cimetidine	1	2	3	4	.	.	Yes	Hair loss	5	NO		NO		NO
45	40-50	55.9	160	1.58	female	none	1000	married	muslim	Oromo	Illiterate	farmer	none	none	coffee	tea		Cervical	II	no	.	chemotherapy only	4	carboplatin and paclitaxel	carboplatin	Paclitaxel	.	.	2	metoclorpramide,ondasetrone, dexamethasone and cimetidine	1	2	3	4	.	.	Yes	Nausea and vomiting	4	NO		NO		NO
50	40-50	54.8	160	1.5	male	none	1500	married	muslim	Oromo	Illiterate	house wife	none	none	coffee			Breast	II	no	.	chemotherapy and surgery	5	doxorubucin and cyclophosphamide	Doxorubicin	Cyclophosphamide	.	.	2	metoclorpramide,ondasetrone, dexamethasone, cimetidine and hydrocortisone	1	2	3	4	Hydrocortisone	.	No
74	>60	48	169	1.5	female		1000	married	muslim	Oromo	primary school	farmer	none	none	chat	coffee		Gastric	IV	no	.	chemotherapy only	3	Cisplatin and 5FU	5FU	cisplatin	.	.	2	metoclorpramide,ondasetrone, dexamethasone and cimetidine	1	2	3	4	.	.	Yes	Loss of appetite	3	NO		NO		NO
45	40-50	39.5	154	1.29	male	none	1500	widowed	muslim	Oromo	Illiterate	house wife	none	none	coffee			Breast	II	no	.	chemotherapy and surgery	6	doxorubucin and cyclophosphamide	Doxorubicin	Cyclophosphamide	.	.	2	metoclorpramide,ondasetrone, dexamethasone and cimetidine	1	2	3	4	.	.	No
47	40-50	71	160	1.7	female	none	500	married	muslim	Oromo	Illiterate	house wife	none	none	coffee			CUP	Undefined	no	.	chemotherapy only	6	cisplatin and paclitaxel	cisplatin	Paclitaxel	.	.	2	metoclorpramide,ondasetrone, dexamethasone and cimetidine	1	2	3	4	.	.	Yes	Mucositis	6	NO		NO		NO
27	18-30	56	160	1.54	male		8000	married	protestant	Oromo	college and university	civil sevant	none	none	coffee			Lung	Undefined	no	.	chemotherapy only	2	cisplatin and paclitaxel	cisplatin	Paclitaxel	.	.	2	metoclorpramide,ondasetrone, dexamethasone and cimetidine	1	2	3	4	.	.	Yes	Hair loss	2	NO		NO		NO
65	>60	47.5	159	1.45	male		1000	married	muslim	Oromo	primary school	farmer	none	none	coffee			CUP	Undefined	no	.	chemotherapy and surgery	1	carboplatin and paclitaxel	carboplatin	Paclitaxel	.	.	2	metoclorpramide,ondasetrone, dexamethasone, cimetidine and hydrocortisone	1	2	3	4	Hydrocortisone	.	Yes	Diarrhea	1	Yes	Ward	NO		NO
32	31-40	59.7	164	1.6	female	none	500	married	muslim	Oromo	Illiterate	house wife	none	none	coffee			Nonhodgkins lymphoma	Undefined	no	.	chemotherapy and surgery	6	doxorubucin, cyclophosphamide, vincristine and prednisolone	Doxorubicin	Cyclophosphamide	vincristine	prednisolone	4	metoclorpramide,ondasetrone, dexamethasone and cimetidine	1	2	3	4	.	.	Yes	Nausea and vomiting	6	NO		NO		NO
40	31-40	70	154	1.7	male	none	500	married	muslim	Oromo	primary school	farmer	none	none	coffee	tea		Breast	II	no	.	chemotherapy and surgery	4	Paclitaxel	Paclitaxel	.	.	.	1	metoclorpramide,ondasetrone, dexamethasone, cimetidine and hydrocortisone	1	2	3	4	Hydrocortisone	.	No
40	31-40	63	165	1.69	female	none	6000	married	orthodox	kefa	college and university	civil sevant	none	none	coffee			Breast	III	no	.	chemotherapy and surgery	2	doxorubucin and cyclophosphamide	Doxorubicin	Cyclophosphamide	.	.	2	metoclorpramide,ondasetrone, dexamethasone and cimetidine	1	2	3	4	.	.	Yes	Hair loss	3	NO		NO		NO
50	40-50	49	151	1.43	female	none	500	widowed	orthodox	kefa	Illiterate	house wife	none	none	coffee			Cervical	III	no	.	chemotherapy only	3	cisplatin and paclitaxel	cisplatin	Paclitaxel	.	.	2	metoclorpramide,ondasetrone, dexamethasone and cimetidine	1	2	3	4	.	.	Yes	Hair loss	3	NO		NO		NO
25	18-30	47.8	160	1.4	female	none	1000	single	orthodox	Amhara	college and university	student	none	none	coffee	tea		Soft tissue sarcoma	Undefined	no	.	chemotherapy only	5	doxorubucin,cyclophosphamide and vincistine	Doxorubicin	Cyclophosphamide	vincristine	.	3	metoclorpramide,ondasetrone, dexamethasone and cimetidine	1	2	3	4	.	.	Yes	Hair loss	5	NO		NO		NO
30	18-30	53	149	1.48	female	lactating	1500	married	orthodox	Tigre	primary school	house wife	none	none	coffee			Breast	IV	no	.	chemotherapy and surgery	1	doxorubucin and cyclophosphamide	Doxorubicin	Cyclophosphamide	.	.	2	metoclorpramide,ondasetrone, dexamethasone and cimetidine	1	2	3	4	.	.	Yes	Hair loss	2	NO		NO		NO
48	40-50	55	154	1.5	female	none	900	widowed	muslim	Oromo	Illiterate	house wife	none	none	chat	coffee	tea	Breast	II	no	.	chemotherapy only	1	doxorubucin and cyclophosphamide	Doxorubicin	Cyclophosphamide	.	.	2	metoclorpramide,ondasetrone, dexamethasone and cimetidine	1	2	3	4	.	.	Yes	Hair loss	2	NO		NO		NO
23	18-30	56	177	1.65	male		3000	married	muslim	Oromo	primary school	businessmen	none	none	chat	coffee	tea	Nonhodgkins lymphoma	IV	no	.	chemotherapy only	6	doxorubucin, cyclophosphamide, vincristine and prednisolone	Doxorubicin	Cyclophosphamide	vincristine	prednisolone	4	metoclorpramide,ondasetrone, dexamethasone and cimetidine	1	2	3	4	.	.	Yes	Hair loss	6	NO		NO		NO
45	40-50	41	153	1.3	female	none	4000	married	protestant	kefa	Illiterate	house wife	none	none	coffee	tea		Soft tissue sarcoma	IV	no	.	chemotherapy only	1	doxorubucin,cyclophosphamide and vincistine	Doxorubicin	Cyclophosphamide	vincristine	.	3	metoclorpramide,ondasetrone, dexamethasone and cimetidine	1	2	3	4	.	.	Yes	Nausea and vomiting	2	NO		NO		NO
42	51-60	41	155	1.3	female	none	4500	married	orthodox	dawuro	primary school	house wife	none	none	coffee	tea		Breast	IV	no	.	chemotherapy only	6	doxorubucin and cyclophosphamide	Doxorubicin	Cyclophosphamide	.	.	2	metoclorpramide,ondasetrone, dexamethasone and cimetidine	1	2	3	4	.	.	Yes	Nausea and vomiting	6	NO		NO		NO
65	>60	51.2	170	1.5	male		2000	married	protestant	Oromo	Illiterate	farmer	none	none	coffee	tea		Nonhodgkins lymphoma	III	yes	HTN	chemotherapy only	6	doxorubucin, cyclophosphamide, vincristine and prednisolone	Doxorubicin	Cyclophosphamide	vincristine	prednisolone	4	metoclorpramide,ondasetrone, dexamethasone, cimetidine, HCT and Enalapril	1	2	3	4	Enalapril	HCT	Yes	Hair loss	6	NO		NO		NO
45	40-50	48.7	154	1.44	male	none	1000	married	orthodox	Oromo	primary school	house wife	none	none	coffee			Tongue	Undefined	no	.	chemotherapy only	4	cisplatin and paclitaxel	cisplatin	Paclitaxel	.	.	2	metoclorpramide,ondasetrone, dexamethasone, cimetidine and hydrocortisone	1	2	3	4	Hydrocortisone	.	No
45	40-50	45	170	1.4	female	none	500	married	muslim	Oromo	Illiterate	house wife	none	none	coffee			Nonhodgkins lymphoma	Undefined	no	.	chemotherapy and surgery	4	doxorubucin,cyclophosphamide and vincistine	Doxorubicin	Cyclophosphamide	vincristine	.	3	metoclorpramide,ondasetrone, dexamethasone and cimetidine	1	2	3	4	.	.	Yes	Constipation	4	NO		NO		NO
45	40-50	58	157	1.6	male	none	2000	married	protestant	Yem	secondary school	businessmen	none	none	coffee			Breast	III	no	.	chemotherapy and surgery	5	cisplatin and paclitaxel	cisplatin	Paclitaxel	.	.	2	metoclorpramide,ondasetrone, dexamethasone, cimetidine and hydrocortisone	1	2	3	4	Hydrocortisone	.	No
42	40-50	53	160	1.6	male		16000	married	protestant	kefa	college and university	civil sevant	none	none	coffee			Germ cell tumor	Undefined	no	.	chemotherapy only	6	Etoposide and cisplatine	Etoposide	Cisplatin	.	.	2	metoclorpramide,ondasetrone, dexamethasone and cimetidine	1	2	3	4	.	.	Yes	Anemia	6	Yes	Ward			NO	1.4		1.99	6	91.3
57	51-60	52.2	166	1.5	male		6262	married	protestant	Oromo	college and university	civil sevant	none	none	coffee			Anorectal	Undefined	yes	HTN	chemotherapy, surgery and radiation	1	5FU	5FU	.	.	.	1	metoclorpramide,ondasetrone, dexamethasone and cimetidine	1	2	3	4	.	.	Yes	Nausea and vomiting	1	NO		NO		NO
30	18-30	71	168	1.76	male		5000	married	protestant	Amhara	college and university	civil sevant	none	none	coffee			Sino nasal	Undefined	no	.	chemotherapy, surgery and radiation	2	carboplatin	carboplatin	.	.	.	1	metoclorpramide,ondasetrone, dexamethasone and cimetidine	1	2	3	4	.	.	Yes	Nausea and vomiting	2	NO		NO		NO
40	31-40	52.2	170	1.56	male		1000	married	muslim	Oromo	primary school	farmer	none	none	coffee			Nonhodgkins lymphoma	Undefined	no	.	chemotherapy only	2	doxorubucin,cyclophosphamide and vincistine	Doxorubicin	Cyclophosphamide	vincristine	.	3	metoclorpramide,ondasetrone, dexamethasone and cimetidine	1	2	3	4	.	.	Yes	Hair loss	2	NO		NO		NO
55	51-60	73.2	165	1.83	female	none	500	married	muslim	Oromo	primary school	house wife	none	none	coffee			Breast	II	no	.	chemotherapy and surgery	3	doxorubucin and cyclophosphamide	Doxorubicin	Cyclophosphamide	.	.	2	metoclorpramide,ondasetrone, dexamethasone, cimetidine and Neupogen	1	2	3	4	Neupogen	.	Yes	Febrile neutropenia	3	NO		Yes	10	NO	2.94	24.2	4.27	12.5	85.9
40	31-40	61.5	175	1.7	male		2000	divorced	protestant	dawuro	primary school	businessmen	none	none	coffee			Nonhodgkins lymphoma	Undefined	no	.	chemotherapy only	3	doxorubucin,cyclophosphamide and vincistine	Doxorubicin	Cyclophosphamide	vincristine	.	3	metoclorpramide,ondasetrone, dexamethasone and cimetidine	1	2	3	4	.	.	Yes	Febrile neutropenia	3	Yes	Ward			NO	1.8	23	5.16	15.1	85.9
45	40-50	48	150	1.38	female	none	1500	widowed	orthodox	Amhara	primary school	civil sevant	none	none	No			Breast	II	no	.	chemotherapy and surgery	2	doxorubucin and cyclophosphamide	Doxorubicin	Cyclophosphamide	.	.	2	metoclorpramide,ondasetrone, dexamethasone, cimetidine and Neupogen	1	2	3	4	Neupogen	.	Yes	Febrile neutropenia	2	NO		Yes	8	NO	4.1	19.5	4.71	13.59	84.1
24	18-30	38.5	150	1.26	female	none	500	married	protestant	sheka	primary school	house wife	none	none	coffee	tea		Hodgkins lymphoma	IV	no	.	chemotherapy only	2	doxorubucin, vincristine, bleomycin and decarbazine	Doxorubicin	vincristine	Bleomycin	dacarbazine	4	metoclorpramide,ondasetrone, dexamethasone and cimetidine	1	2	3	4	.	.	Yes	Loss of appetite	2	NO		NO		NO
18	18-30	38.7	156	1.2	male	none	1000	single	orthodox	kefa	secondary school	student	none	none	coffee	tea		Nasopharyngeal	Undefined	no	.	chemotherapy only	3	cisplatin and paclitaxel	Cisplatin	Paclitaxel	.	.	2	metoclorpramide,ondasetrone, dexamethasone and cimetidine	1	2	3	4	.	.	No
70	>60	73.4	175	1.89	female		3000	married	orthodox	Amhara	secondary school	civil sevant	none	none	coffee			Pancreatic	IV	yes	DM	chemotherapy only	1	Etoposide and cisplatine	Etoposide	Cisplatin	.	.	2	metoclorpramide,ondasetrone, dexamethasone, cimetidine and Metformin	1	2	3	4	Metformin	.	Yes	Nausea and vomiting	2	NO		NO		NO
42	40-50	71.2	172	1.8	male		1000	married	orthodox	Oromo	primary school	businessmen	none	none	coffee			Hodgkins lymphoma	Undefined	no	.	chemotherapy only	5	doxorubucin, vincristine, bleomycin and decarbazine	Doxorubicin	vincristine	Bleomycin	Decarbazine	4	metoclorpramide,ondasetrone, dexamethasone and cimetidine	1	2	3	4	.	.	Yes	Nausea and vomiting	3	NO		NO		NO
24	18-30	62.3	158	1.65	female	none	500	married	muslim	Oromo	Illiterate	house wife	none	none	coffee			GTN	Undefined	no	.	chemotherapy only	4	Methotrexate	Methotrexate	.	.	.	1	metoclorpramide,ondasetrone, dexamethasone, cimetidine and folinic acid	1	2	3	4	Folinic acid	.	No
25	18-30	39.5	154	1.29	female	none	2000	widowed	muslim	Oromo	Illiterate	house wife	none	none	coffee			Breast	III	no	.	chemotherapy and surgery	6	doxorubucin and cyclophosphamide	Doxorubicin	Cyclophosphamide	.	.	2	metoclorpramide,ondasetrone, dexamethasone and cimetidine	1	2	3	4		.	No
64	>60	38.5	150	1.26	female	none	1500	married	protestant	sheka	primary school	civil sevant	none	none	coffee			Nonhodgkins lymphoma	IV	no	.	chemotherapy only	4	doxorubucin, vincristine, bleomycin and decarbazine	Doxorubicin	vincristine	Bleomycin	Decarbazine	4	metoclorpramide,ondasetrone, dexamethasone and cimetidine	1	2	3	4	.	.	Yes	Nausea and vomiting	3	NO		NO		NO
44	40-50	48	169	1.5	male		2000	married	muslim	Oromo	primary school	farmer	none	none	chat	coffee		Gastric	IV	no	.	chemotherapy only	4	Cisplatin and 5FU	5FU	cisplatin	.	.	2	metoclorpramide,ondasetrone, dexamethasone and cimetidine	1	2	3	4	.	.	No
70	>60	54.8	160	1.5	female	none	1500	married	muslim	Oromo	Illiterate	house wife	none	none	coffee			Breast	III	no	.	chemotherapy and surgery	4	doxorubucin, cyclophosphamide and paclitaxel	Doxorubicin	Cyclophosphamide	Paclitaxel	.	3	metoclorpramide,ondasetrone, dexamethasone, cimetidine and hydrocortisone	1	2	3	4	Hydrocortisone	.	Yes	Hair loss	3	NO		NO		NO
30	18-30	54.8	164	1.57	female	none	1000	married	protestant	Kembata	primary school	farmer	none	none	coffee	tea		Breast	III	no	.	chemotherapy and surgery	3	doxorubucin and cyclophosphamide	Doxorubicin	Cyclophosphamide	.	.	2	metoclorpramide,ondasetrone, dexamethasone and cimetidine	1	2	3	4	.	.	No
50	40-50	54.8	161	1.56	male	none	500	married	muslim	Oromo	Illiterate	house wife	none	none	chat	coffee	tea	Cervical	III	no	.	chemotherapy and radiation	3	carboplatin	Carboplatin	.	.	.	1	metoclorpramide,ondasetrone, dexamethasone and cimetidine	1	2	3	4	.	.	No
40	31-40	52.2	162	1.53	male	none	500	married	orthodox	Oromo	primary school	civil sevant	none	none	tea			Cervical	II	no	.	chemotherapy and radiation	4	carboplatin	Carboplatin	.	.	.	1	metoclorpramide,ondasetrone, dexamethasone and cimetidine	1	2	3	4	.	.	No
42	40-50	71.2	172	1.8	female		1000	married	orthodox	Oromo	primary school	businessmen	none	none	coffee			Hodgkins lymphoma	Undefined	no	.	chemotherapy only	5	doxorubucin, vincristine, bleomycin and decarbazine	Doxorubicin	vincristine	Bleomycin	Decarbazine	4	metoclorpramide,ondasetrone, dexamethasone and cimetidine	1	2	3	4	.	.	Yes	Nausea and vomiting	3	NO		NO		NO
39	31-40	39.5	154	1.29	male	none	2000	widowed	muslim	Oromo	Illiterate	house wife	none	none	coffee			Breast	II	no	.	chemotherapy and surgery	6	doxorubucin and cyclophosphamide	Doxorubicin	Cyclophosphamide	.	.	2	metoclorpramide,ondasetrone, dexamethasone and cimetidine	1	2	3	4	.	.	No
40	31-40	45	154	1.39	female	none	1000	married	muslim	Oromo	Illiterate	house wife	none	none	tea	tea		Breast	III	no	.	chemotherapy and surgery	6	doxorubucin and cyclophosphamide	Doxorubicin	Cyclophosphamide	.	.	2	metoclorpramide,ondasetrone, dexamethasone and cimetidine	1	2	3	4	.	.	No
50	40-50	50	169	1.53	male		2000	married	muslim	Oromo	Illiterate	farmer	none	none	coffee			Gastric	IV	no	.	chemotherapy only	5	Cisplatin and 5FU	5FU	Cisplatin	.	.	2	metoclorpramide,ondasetrone, dexamethasone and cimetidine	1	2	3	4	.	.	No
45	40-50	48	169	1.5	male		2000	married	muslim	Oromo	Illiterate	farmer	none	none	chat	coffee		Gastric	IV	no	.	chemotherapy only	4	Cisplatin and 5FU	5FU	Cisplatin	.	.	2	metoclorpramide,ondasetrone, dexamethasone and cimetidine	1	2	3	4	.	.	No
55	51-60	54.8	160	1.5	male	none	1500	married	muslim	Oromo	Illiterate	house wife	none	none	coffee			Breast	II	no	.	chemotherapy and surgery	6	doxorubucin, cyclophosphamide and paclitaxel	Doxorubicin	Cyclophosphamide	Paclitaxel	.	1	metoclorpramide,ondasetrone, dexamethasone, cimetidine and hydrocortisone	1	2	3	4	Hydrocortisone	.	No
35	31-40	54.8	164	1.57	male	none	1000	married	protestant	Oromo	primary school	farmer	none	none	coffee	tea		Breast	III	no	.	chemotherapy and surgery	4	doxorubucin and cyclophosphamide	Doxorubicin	Cyclophosphamide	.	.	2	metoclorpramide,ondasetrone, dexamethasone and cimetidine	1	2	3	4	.	.	No
35	31-40	52.2	164	1.5	female	none	700	married	muslim	Oromo	primary school	house wife	none	none	coffee			Breast	II	no	.	chemotherapy and surgery	4	doxorubucin and cyclophosphamide	Doxorubicin	Cyclophosphamide	.	.	2	metoclorpramide,ondasetrone, dexamethasone and cimetidine	1	2	3	4	.	.	No
35	31-40	45	170	1.45	female	none	1000	married	muslim	Oromo	Illiterate	house wife	none	none	coffee			Nonhodgkins lymphoma	Undefined	no	.	chemotherapy and surgery	4	doxorubucin,cyclophosphamide and vincistine	Doxorubicin	Cyclophosphamide	vincristine	.	3	metoclorpramide,ondasetrone, dexamethasone and cimetidine	1	2	3	4	.	.	No
41	40-50	37.3	134	1.26	female	none	500	widowed	muslim	Amhara	Illiterate	house wife	none	none	coffee	tea		Breast	II	no	.	chemotherapy only	4	doxorubucin and cyclophosphamide	Doxorubicin	Cyclophosphamide	.	.	2	metoclorpramide,ondasetrone, dexamethasone and cimetidine	1	2	3	4	.	.	No
40	31-40	53.1	164	1.55	female	none	1000	married	protestant	Oromo	Illiterate	farmer	none	none	coffee	tea		Breast	III	no	.	chemotherapy only	4	doxorubucin and cyclophosphamide	Doxorubicin	Cyclophosphamide	.	.	2	metoclorpramide,ondasetrone, dexamethasone and cimetidine	1	2	3	4	.	.	No
45	40-50	45.3	167	1.4	male		500	married	muslim	Oromo	Illiterate	farmer	none	none	coffee	tea		Gastric	IV	no	.	chemotherapy and surgery	3	Cisplatin and 5FU	5FU	cisplatin	.	.	2	metoclorpramide,ondasetrone, dexamethasone and cimetidine	1	2	3	4	.	.	No
43	40-50	99	172	2.17	female	none	4000	divorced	orthodox	Oromo	secondary school	businessmen	none	none	coffee	tea		Breast	II	no	.	chemotherapy and surgery	4	doxorubucin and cyclophosphamide	Doxorubicin	Cyclophosphamide	.	.	2	metoclorpramide,ondasetrone, dexamethasone and cimetidine	1	2	3	4	.	.	No
50	40-50	109	167	2.2	female	none	3000	married	muslim	Oromo	secondary school	businessmen	none	none	chat	coffee		Breast	II	no	.	chemotherapy and surgery	6	Paclitaxel	Paclitaxel	.	.	.	1	metoclorpramide,ondasetrone, dexamethasone and cimetidine	1	2	3	4	.	.	Yes	Nausea and vomiting	3	NO		NO		NO
24	18-30	56.6	173	1.65	male		500	married	muslim	dawuro	primary school	farmer	none	none	coffee	tea		Synovial sarcoma	IV	no	.	chemotherapy only	3	doxorubucin,cyclophosphamide and vincistine	Doxorubicin	Cyclophosphamide	Vincristine	.	3	metoclorpramide,ondasetrone, dexamethasone and cimetidine	1	2	3	4	.	.	No
40	31-40	50	172	1.5	male		1000	married	protestant	dawuro	secondary school	businessmen	none	none	coffee	tea		Rectosigmoid	III	no	.	chemotherapy only	3	oxaliplatin and 5FU	5FU	Oxaliplatin	.	.	2	metoclorpramide,ondasetrone, dexamethasone and cimetidine	1	2	3	4	.	.	No
32	31-40	52.2	164	1.5	female	none	500	married	muslim	Oromo	primary school	house wife	none	none	coffee			Breast	II	no	.	chemotherapy and surgery	4	doxorubucin and cyclophosphamide	Doxorubicin	Cyclophosphamide	.	.	2	metoclorpramide,ondasetrone, dexamethasone and cimetidine	1	2	3	4	.	.	No
23	18-30	45	170	1.45	female	none	1000	married	muslim	Oromo	Illiterate	house wife	none	none	coffee			Hodgkins lymphoma	Undefined	no	.	chemotherapy and surgery	5	doxorubucin,cyclophosphamide and vincistine	Doxorubicin	Cyclophosphamide	vincristine	.	3	metoclorpramide,ondasetrone, dexamethasone and cimetidine	1	2	3	4	.	.	No
35	31-40	45	170	1.45	male	none	1500	married	muslim	Oromo	Illiterate	farmer	none	none	coffee			Breast	II	no	.	chemotherapy and surgery	4	doxorubucin and cyclophosphamide	Doxorubicin	Cyclophosphamide	.	.	2	metoclorpramide,ondasetrone, dexamethasone and cimetidine	1	2	3	4	.	.	No
45	40-50	48.7	154	1.44	female	none	1000	married	orthodox	Oromo	primary school	house wife	none	none	coffee			Tongue	Undefined	no	.	chemotherapy only	5	cisplatin and paclitaxel	Cisplatin	Paclitaxel	.	.	2	metoclorpramide,ondasetrone, dexamethasone, cimetidine and hydrocortisone	1	2	3	4	Hydrocortisone	.	No
21	18-30	45	170	1.4	male	none	1000	married	muslim	Oromo	Illiterate	house wife	none	none	coffee			Nonhodgkins lymphoma	Undefined	no	.	chemotherapy only	6	doxorubucin,cyclophosphamide and vincistine	Doxorubicin	Cyclophosphamide	vincristine	.	3	metoclorpramide,ondasetrone, dexamethasone and cimetidine	1	2	3	4	.	.	No
40	31-40	58	157	1.6	male	none	2000	married	protestant	Yem	secondary school	businessmen	none	none	coffee			Breast	III	no	.	chemotherapy and surgery	6	cisplatin and paclitaxel	cisplatin	Paclitaxel	.	.	2	metoclorpramide,ondasetrone, dexamethasone, cimetidine and hydrocortisone	1	2	3	4	Hydrocortisone	.	No
40	31-40	53	160	1.6	male		15000	married	protestant	dawuro	college and university	civil sevant	none	none	coffee			Germ cell tumor	Undefined	no	.	chemotherapy only	4	Etoposide and cisplatine	Etoposide	Cisplatin	.	.	2	metoclorpramide,ondasetrone, dexamethasone and cimetidine	1	2	3	4	.	.	Yes	Anemia	4	NO		Yes	8	NO	1.4		1.99	6.5	91
50	40-50	53	160	1.6	female		5000	married	muslim	Oromo	college and university	civil sevant	none	none	chat	coffee		Germ cell tumor	Undefined	no	.	chemotherapy only	5	Etoposide and carboplatin	Etoposide	carboplatin	.	.	2	metoclorpramide,ondasetrone, dexamethasone and cimetidine	1	2	3	4	.	.	Yes	Thrombocytopenia	5	NO		Yes	5	NO	3.5		3	12
23	18-30	71	168	1.76	male		5000	married	protestant	Amhara	college and university	civil sevant	none	none	coffee			Sino nasal	Undefined	no	.	chemotherapy and radiation	4	carboplatin	carboplatin	.	.	.	1	metoclorpramide,ondasetrone, dexamethasone and cimetidine	1	2	3	4	.	.	No
22	18-30	52.2	170	1.56	male		1000	married	muslim	Oromo	primary school	farmer	none	none	coffee			Nonhodgkins lymphoma	Undefined	no	.	chemotherapy only	5	doxorubucin,cyclophosphamide and vincistine	Doxorubicin	Cyclophosphamide	vincristine	.	2	metoclorpramide,ondasetrone, dexamethasone and cimetidine	1	2	3	4	.	.	No
24	18-30	61.5	175	1.7	male		2000	divorced	protestant	Oromo	primary school	civil sevant	none	none	coffee			Nonhodgkins lymphoma	Undefined	no	.	chemotherapy only	5	doxorubucin,cyclophosphamide and vincistine	Doxorubicin	Cyclophosphamide	vincristine	.	3	metoclorpramide,ondasetrone, dexamethasone and cimetidine	1	2	3	4	.	.	No
22	18-30	48	150	1.38	male	none	1500	widowed	orthodox	Amhara	primary school	civil sevant	none	none	No			Breast	III	no	.	chemotherapy and surgery	4	doxorubucin and cyclophosphamide	Doxorubicin	Cyclophosphamide	.	.	2	metoclorpramide,ondasetrone, dexamethasone and cimetidine	1	2	3	4	.	.	No
25	18-30	48.7	154	1.44	female	none	1000	divorced	protestant	Oromo	primary school	house wife	none	none	coffee			Tongue	Undefined	no	.	chemotherapy only	5	cisplatin and paclitaxel	cisplatin	Paclitaxel	.	.	2	metoclorpramide,ondasetrone, dexamethasone, cimetidine and hydrocortisone	1	2	3	4	Hydrocortisone	.	No
35	31-40	55	175	1.6	male		2000	married	muslim	Amhara	primary school	farmer	none	none	coffee	tea		Sarcoma	IV	no	.	chemotherapy only	5	doxorubucin,cyclophosphamide and vincistine	Doxorubicin	Cyclophosphamide	vincristine	.	2	metoclorpramide,ondasetrone, dexamethasone and cimetidine	1	2	3	4	.	.	No
30	18-30	57.7	159	1.56	female	none	5000	married	muslim	Oromo	secondary school	civil sevant	none	none	coffee			Cervical	II	no	.	chemotherapy and radiation	4	carboplatin	Carboplatin	.	.	.	1	metoclorpramide,ondasetrone, dexamethasone and cimetidine	1	2	3	4	.	.	No
30	18-30	59.7	164	1.6	male	none	1000	married	muslim	Oromo	Illiterate	house wife	none	none	coffee			Nonhodgkins lymphoma	Undefined	no	.	chemotherapy and surgery	5	doxorubucin,cyclophosphamide and vincistine	Doxorubicin	Cyclophosphamide	vincristine	.	2	metoclorpramide,ondasetrone, dexamethasone and cimetidine	1	2	3	4	.	.	No
24	18-30	56	160	1.54	female	none	8000	married	protestant	Oromo	college and university	civil sevant	none	none	coffee			Lung	Undefined	no	.	chemotherapy only	4	carboplatin and paclitaxel	Paclitaxel	Carboplatin	.	.	2	metoclorpramide,ondasetrone, dexamethasone, cimetidine and hydrocortisone	1	2	3	4	Hydrocortisone	.	No
23	18-30	44.6	151	1.37	male	none	1000	married	muslim	Oromo	Illiterate	house wife	none	none	coffee	tea		Breast	III	no	.	chemotherapy and surgery	4	doxorubucin and cyclophosphamide	Doxorubicin	Cyclophosphamide	.	.	2	metoclorpramide,ondasetrone, dexamethasone and cimetidine	1	2	3	4	.	.	No
31	31-40	54.8	164	1.57	female	none	1000	married	protestant	Oromo	primary school	farmer	none	none	coffee	tea		Breast	III	no	.	chemotherapy and surgery	4	doxorubucin and cyclophosphamide	Doxorubicin	Cyclophosphamide	.	.	2	metoclorpramide,ondasetrone, dexamethasone and cimetidine	1	2	3	4	.	.	No
40	31-40	49	151	1.43	female	none	500	widowed	orthodox	kefa	Illiterate	farmer	none	none	coffee			Cervical	III	no	.	chemotherapy only	5	cisplatin and paclitaxel	cisplatin	Paclitaxel	.	.	2	metoclorpramide,ondasetrone, dexamethasone, cimetidine and hydrocortisone	1	2	3	4	Hydrocortisone	.	No
30	18-30	53	149	1.48	male	none	1000	married	orthodox	Amhara	primary school	farmer	none	none	coffee			Breast	II	no	.	chemotherapy and surgery	4	doxorubucin and cyclophosphamide	Doxorubicin	Cyclophosphamide	.	.	2	metoclorpramide,ondasetrone, dexamethasone and cimetidine	1	2	3	4	.	.	No
25	18-30	56	177	1.65	male		5000	married	muslim	Oromo	primary school	businessmen	none	none	chat	coffee	tea	Nonhodgkins lymphoma	III	no	.	chemotherapy only	4	doxorubucin,cyclophosphamide and vincistine	Doxorubicin	Cyclophosphamide	vincristine	.	2	metoclorpramide,ondasetrone, dexamethasone and cimetidine	1	2	3	4	.	.	No
30	18-30	41	155	1.3	male	none	5000	married	orthodox	Amhara	primary school	farmer	none	none	coffee	tea		Breast	III	no	.	chemotherapy only	5	doxorubucin and cyclophosphamide	Doxorubicin	Cyclophosphamide	.	.	2	metoclorpramide,ondasetrone, dexamethasone and cimetidine	1	2	3	4	.	.	No
65	>60	52.2	164	1.5	female	none	500	married	muslim	Oromo	primary school	house wife	none	none	coffee			Breast	II	yes	.	chemotherapy and surgery	1	doxorubucin and cyclophosphamide	Doxorubicin	Cyclophosphamide	.	.	2	metoclorpramide,ondasetrone, dexamethasone and cimetidine	1	2	3	4	.	.	Yes	Nausea and vomiting	1	NO		NO		NO
30	18-30	60	154	1.6	male	none	1000	married	muslim	Oromo	Illiterate	farmer	none	none	chat	coffee	tea	Breast	IV	no	.	chemotherapy only	4	doxorubucin and cyclophosphamide	Doxorubicin	Cyclophosphamide	.	.	2	metoclorpramide,ondasetrone, dexamethasone and cimetidine	1	2	3	4	.	.	No
25	18-30	60	158	1.62	male	none	10000	married	orthodox	Oromo	secondary school	businessmen	none	none	coffee			Breast	II	no	.	chemotherapy and surgery	6	doxorubucin, cyclophosphamide and paclitaxel	Doxorubicin	Cyclophosphamide	Paclitaxel	.	2	metoclorpramide,ondasetrone, dexamethasone, cimetidine and hydrocortisone	1	2	3	4	Hydrocortisone	.	No
24	18-30	68.4	155	1.71	male	none	5000	married	muslim	Oromo	secondary school	civil sevant	none	none	coffee	tea		Breast	II	no	.	chemotherapy and surgery	4	doxorubucin and cyclophosphamide	Doxorubicin	Cyclophosphamide	.	.	2	metoclorpramide,ondasetrone, dexamethasone and cimetidine	1	2	3	4	.	.	No
75	>60	48.6	148	1.4	female	none	1000	married	muslim	Oromo	Illiterate	house wife	none	none	coffee			Gastric	Undefined	no	.	chemotherapy and surgery	1	5FU	5FU	.	.	.	1	metoclorpramide,ondasetrone, dexamethasone and cimetidine	1	2	3	4	.	.	Yes	Nausea and vomiting	1	NO		NO		NO
40	31-40	44.9	150	1.36	female	none	1000	married	muslim	Oromo	Illiterate	house wife	none	none	coffee			GTN	I	no	.	chemotherapy only	2	Methotrexate	Methotrexate	.	.	.	1	metoclorpramide,ondasetrone, dexamethasone, cimetidine and folinic acid	1	2	3	4	Folinic acid	.	Yes	Nausea and vomiting	2	NO		NO		NO
62	>60	61.3	167	1.68	male		2000	married	muslim	Oromo	primary school	farmer	none	none	chat			Sigmoidadenocarcinom	Undefined	no	.	chemotherapy and surgery	1	oxaliplatin and 5FU	Oxaliplatin	5FU	.	.	2	metoclorpramide,ondasetrone, dexamethasone and cimetidine	1	2	3	4	.	.	Yes	Diarrhea	3	NO		NO		NO
66	>60	52.2	164	1.5	female	none	700	married	muslim	Oromo	primary school	house wife	none	none	coffee			Breast	II	no	.	chemotherapy and surgery	1	doxorubucin and cyclophosphamide	Doxorubicin	Cyclophosphamide	.	.	2	metoclorpramide,ondasetrone, dexamethasone and cimetidine	1	2	3	4	.	.	Yes	Nausea and vomiting	1	NO		NO		NO
63	>60	45	170	1.45	female	none	1000	married	muslim	Oromo	Illiterate	house wife	none	none	coffee			Nonhodgkins lymphoma	Undefined	no	.	chemotherapy and surgery	2	doxorubucin,cyclophosphamide and vincistine	Doxorubicin	Cyclophosphamide	vincristine	.	3	metoclorpramide,ondasetrone, dexamethasone and cimetidine	1	2	3	4	.	.	Yes	Hair loss	2	NO		NO		NO
65	>60	37.3	134	1.26	female	none	500	widowed	muslim	Amhara	Illiterate	house wife	none	none	coffee	tea		Breast	II	no	.	chemotherapy only	3	doxorubucin and cyclophosphamide	Doxorubicin	Cyclophosphamide	.	.	2	metoclorpramide,ondasetrone, dexamethasone and cimetidine	1	2	3	4	.	.	Yes	Nausea and vomiting	3	NO		NO		NO
70	>60	53.1	164	1.55	female		1000	married	protestant	kefa	Illiterate	farmer	none	none	coffee	tea		Breast	III	no	.	chemotherapy only	3	doxorubucin and cyclophosphamide	Doxorubicin	Cyclophosphamide	.	.	2	metoclorpramide,ondasetrone, dexamethasone and cimetidine	1	2	3	4	.	.	Yes	Diarrhea	3	NO		NO		NO
65	>60	50	172	1.5	male		800	married	protestant	kefa	secondary school	businessmen	none	none	coffee	tea		Rectosigmoid	IV	no	.	chemotherapy only	1	oxaliplatin and 5FU	oxaliplatin	5FU	.	.	2	metoclorpramide,ondasetrone, dexamethasone and cimetidine	1	2	3	4	.	.	Yes	Diarrhea	2	NO		NO		NO
61	>60	45.3	167	1.4	female		500	married	muslim	Oromo	Illiterate	farmer	none	none	coffee	tea		Gastric	IV	no	.	chemotherapy only	1	Cisplatin and 5FU	cisplatin	5FU	.	.	2	metoclorpramide,ondasetrone, dexamethasone and cimetidine	1	2	3	4	.	.	Yes	Nausea and vomiting	2	NO		NO		NO
65	>60	99	172	2.17	female	none	3000	divorced	orthodox	Oromo	secondary school	businessmen	none	none	coffee	tea		Breast	II	no	.	chemotherapy and surgery	2	doxorubucin and cyclophosphamide	Doxorubicin	Cyclophosphamide	.	.	2	metoclorpramide,ondasetrone, dexamethasone and cimetidine	1	2	3	4	.	.	Yes	Hair loss	2	NO		NO		NO
67	>60	56.6	173	1.65	female		500	married	protestant	kefa	primary school	farmer	none	none	coffee	tea		Synovial sarcoma	IV	no	.	chemotherapy only	1	doxorubucin,cyclophosphamide and vincistine	Doxorubicin	Cyclophosphamide	vincristine	.	3	metoclorpramide,ondasetrone, dexamethasone and cimetidine	1	2	3	4	.	.	Yes	Nausea and vomiting	2	NO		NO		NO
[truncated: 155 more columns]
